# Supplementary material for: Comprehensive characterization of 21-hydroxylase deficiency in a Chinese pediatric cohort: phenotype, steroid profiles and genetics
Source: Front Endocrinol (Lausanne). 2025 Oct 16;16:1665306. doi: 10.3389/fendo.2025.1665306 (PMC12571618; doi:10.3389/fendo.2025.1665306)
Supplement: Supplementary file 1 [file DataSheet1.zip]

Archive with 9 entries (9 files):
- Supplementary Table 2.DOCX
- Supplementary Table 1.DOCX
- Supplementary Figure 1.DOCX
- Supplementary Figure 7.DOCX
- Supplementary Figure 6.DOCX
- Supplementary Figure 5.DOCX
- Supplementary Figure 4.DOCX
- Supplementary Figure 3.DOCX
- Supplementary Figure 2.DOCX
